# Supplementary material for: Polydopamine Nanoparticles Functionalized Electrochemical DNA Aptasensor for Serum Glycated Albumin Detection
Source: Int J Mol Sci. 2022 Nov 8;23(22):13699. doi: 10.3390/ijms232213699 (PMC9690818; doi:10.3390/ijms232213699)
Supplement: Supplementary file 1 [file ijms-23-13699-s001.zip]

Archive with 1 entries (1 files):
- ijms-1981821-supplementary.pdf
